# Supplementary material for: Caveat emptor: predicting and modeling protein–DNA recognition and binding via machine-learning computational approaches
Source: Nucleic Acids Res. 2026 Jun 25;54(12):gkag608. doi: 10.1093/nar/gkag608 (PMC13294676; doi:10.1093/nar/gkag608)
Supplement: gkag608_Supplemental_Files [file gkag608_supplemental_files.zip]

Archive with 2 entries (2 files):
- Structures_and_Models_Superposed.zip
- Supplementary_Information_Figures_Tables.pdf
